# Supplementary material for: Of Humans and Gerbils— Independent Diversification of Neuroligin-4 Into X- and Y-Specific Genes in Primates and Rodents
Source: Front Mol Neurosci. 2022 Mar 30;15:838262. doi: 10.3389/fnmol.2022.838262 (PMC9005811; doi:10.3389/fnmol.2022.838262)
Supplement: Supplementary file 1 [file Data_Sheet_1.xlsx]

## Sheet: oligos
ID	Sequence	Origin	Locus	Length	sense/antisense	Purpose
MX17688	GAAAGACCGAACGGAGGCGTGTAAGG	gerbil	NLGN4 3' exon 3_XY	26	sense	cloning of NLGN4X gerbil gene
MX17689	GATGTCATTGTGGTCACGCTCAACTAC	gerbil	NLGN4 exon 4_XY	27	sense	cloning of NLGN4X gerbil gene
MX17690	GTTCACAGGCATCACGGGAGTCATG	gerbil	NLGN4 5' exon 5_XY	25	antisense	cloning of NLGN4X gerbil gene
MX17691	TTCCCTATGTCCCTCCATAATCCAATC	gerbil	NLGN4 5' exon 6_X	27	sense	cloning of NLGN4X gerbil gene
MX17692	GGAGGGACGCACACTAAATATAGGTG	gerbil	NLGN4 5' exon 7_XY	26	antisense	cloning of NLGN4X gerbil gene
MX17699	GATGACCCAAGCAGCGACGAGCGTG	gerbil	NLGN4 exon 3_Y	25	sense	cloning of NLGN4Y gerbil gene
MX17700	TCATCTGGATTTTACAGGAAAACATACTCG	gerbil	NLGN4 5' exon 3_Y	30	sense	cloning of NLGN4Y gerbil gene
MX17701	GAGATCAGCAGGAACAGAATGAGTACAC	gerbil	NLGN4 5' exon 6_Y	28	antisense	cloning of NLGN4Y gerbil gene
MX18710	GATTACGCCAAGCTTCGTACAGGTTGAGGTAGAGGCAGTC	gerbil/artificial	NLGN4 exon 1_XY	40	antisense	5'RACE gerbil NLGN4X, modified primer
MX18711	GACATCAAGGGTGGTGAAAAGTGTG	gerbil	NLGN4 exon 1_X	25	sense	5'RACE gerbil NLGN4X, control
MX18723	TGAGTTCCTCAACTACGACATCCTTC	gerbil	NLGN4 exon 6_XY	27	sense	sextyping
MX18724	CGCCCAGTCCGTGTACATGAAGCGC	gerbil	NLGN4 exon 6_XY	25	antisense	sextyping
