# Supplementary material for: Of Humans and Gerbils— Independent Diversification of Neuroligin-4 Into X- and Y-Specific Genes in Primates and Rodents
Source: Front Mol Neurosci. 2022 Mar 30;15:838262. doi: 10.3389/fnmol.2022.838262 (PMC9005811; doi:10.3389/fnmol.2022.838262)
Supplement: Supplementary file 2 [file Data_Sheet_2.xlsx]

## Sheet: phylogeny list
Species	common name	Lineage within Rodentia	Genome Assembly	Reference Sequence			exon 1	exon 3	exon 4	exon 5	exon 6	exon 7	distance Start-to-Stop codon (bases)	Species
		Rodentia (Hystricomorpha)		Gene Ids	Accession number	Nucleotide collection
Cavia porcellus	domestic guinea pig	Euarchontoglires; Glires; Rodentia; Hystricomorpha; Caviidae; Cavia	Cavpor3.0	Gene ID: 100714631			487	60	153	186	790	850	2526	Cavia porcellus
Dasyprocta punctata	punctate agouti	Euarchontoglires; Glires; Rodentia; Hystricomorpha; Dasyproctidae; Dasyprocta	DasPun_v1_BIUU		RJWM01016726.1; RJWM01036765.1; RJWM01103825.1; RJWM01047598.1; RJWM01037544.1		487	60	153	186	790	850	2526	Dasyprocta punctata
Erethizon dorsatum	North American porcupine	Euarchontoglires; Glires; Rodentia; Hystricomorpha; Erethizontidae; Erethizon	GSC_porc_1.0		SWEC01029803.1; SWEC01029807.1; SWEC01029810.1		487	60	153	186	790	850	2526	Erethizon dorsatum
Dinomys branickii	pacarana	Euarchontoglires; Glires; Rodentia; Hystricomorpha; Dinomyidae; Dinomys	DinBra_v1_BIUU		PVLD010008796.1; PVLD010004498.1; PVLD010022806.1; PVLD010022608.1		487	60	153	186	790	850	2526	Dinomys branickii
Chinchilla lanigera	long-tailed chinchilla	Euarchontoglires; Glires; Rodentia; Hystricomorpha; Chinchillidae; Chinchilla	ChiLan1.0	Gene ID: 102015543			487	60	153	186	790	850	2526	Chinchilla lanigera
Octodon degus	degu	Euarchontoglires; Glires; Rodentia; Hystricomorpha; Octodontidae; Octodon	OctDeg1.0	Gene ID: 101591647			487	60	153	186	790	850	2526	Octodon degus
Myocastor coypus	nutria	Euarchontoglires; Glires; Rodentia; Hystricomorpha; Echimyidae; Myocastorinae; Myocastor	MyoCoy_v1_BIUU		PVJA010066525.1; PVJA010033137.1; PVJA010005358.1; PVJA010048739.1		472	60	153	186	790	850	2511	Myocastor coypus
Fukomys darmarensis	Damara mole-rat	Euarchontoglires; Glires; Rodentia; Hystricomorpha; Bathyergidae; Fukomys	DMR_v1.0	Gene ID: 104848054			487	60	153	186	790	850	2526	Fukomys darmarensis
Heterocephalus glaber	naked mole-rat	Euarchontoglires; Glires; Rodentia; Hystricomorpha; Heterocephalidae; Heterocephalus	HetGla_female_1.0	Gene ID: 101715794			487	60	153	186	790	850	2526	Heterocephalus glaber
Thryonomys swinderianus	Greater cane rat	Euarchontoglires; Glires; Rodentia; Hystricomorpha; Thryonomyidae; Thryonomys	ThrSwi_v1_BIUU		PVIC010025394.1; PVIC010057658.1; PVIC010020543.1; PVIC010077025.1		472	60	153	186	802	850	2523	Thryonomys swinderianus
Petromus typicus	dassie-rat	Euarchontoglires; Glires; Rodentia; Hystricomorpha; Petromuridae; Petromus	PetTyp_v1_BIUU		PVIR01000942.1; PVIR01013276.1; PVIR01004041.1;		472	60	153	186	790	850	2511	Petromus typicus
Hystrix brachyura	Malayan porcupine	Euarchontoglires; Glires; Rodentia; Hystricomorpha; Hystricidae; Hystrix	HysCri_v1_BIUU		QZML01001134.1		487	60	153	186	790	850	2526	Hystrix brachyura
Ctenomys sociabilis	social tuco-tuco	Euarchontoglires; Glires; Rodentia; Hystricomorpha; Ctenomyidae; Ctenomys	CteSoc_v1_BIUU		PVKA01008838.1; PVKA01079663.1; PVKA01054985.1; PVKA01056126.1; PVKA01065854.1; PVKA01048925.1		487	60	153	186	790	850	2526	Ctenomys sociabilis
Ctenodactylus gundi	northern gundi	Euarchontoglires; Glires; Rodentia; Hystricomorpha; Ctenodactylidae; Ctenodactylus	CteGun_v1_BIUU		PVKB01001740.1		479	60	153	186	790	850	2518	Ctenodactylus gundi
		Rodentia (Sciuromorpha)
Muscardinus avellanarius	hazel dormouse	Euarchontoglires; Glires; Rodentia; Sciuromorpha; Gliridae; Muscardinus	MusAve_v1_BIUU		PVJB01086587.1:c1276-1 Muscardinus avellanarius isolate US077 MusAve_scaffold_172916; PVJB01053705.1 Muscardinus avellanarius isolate US077 MusAve_scaffold_107293; PVJB01062793.1 Muscardinus avellanarius isolate US077 MusAve_scaffold_125438; PVJB01047783.1 Muscardinus avellanarius isolate US077 MusAve_scaffold_95465; PVJB01079801.1 Muscardinus avellanarius isolate US077 MusAve_scaffold_159383; PV…		448	60	153	186	790	877	2514	Muscardinus avellanarius
Glis glis	Fat dormouse	Euarchontoglires; Glires; Rodentia; Sciuromorpha; Gliridae; Glirinae; Glis	GliGli_v1_BIUU		PVJS01094654.1 Glis glis isolate US078 GliGli_scaffold_189181; PVJS01012214.1 Glis glis isolate US078 GliGli_scaffold_24394; PVJS01034983.1:c21294-1 Glis glis isolate US078 GliGli_scaffold_69902; PVJS01099497.1:c4642-1 Glis glis isolate US078 GliGli_scaffold_198863; PVJS01126250.1:c2633-1 Glis glis isolate US078 GliGli_scaffold_252340		475	60	153	186	790	850	2514	Glis glis
Graphiurus murinus	woodland dormouse	Euarchontoglires; Glires; Rodentia; Sciuromorpha; Gliridae; Graphiurinae; Graphiurus	GraMur_v1_BIUU		PVLC010084805.1; PVLC010193839.1; PVLC010072606.1; PVLC010125427.1; PVLC010178150.1; PVLC010254580.1; PVLC010269434.1		475	60	153	186	-790	862	946	Graphiurus murinus
Aplodontia rufa	mountain beaver	Euarchontoglires; Glires; Rodentia; Sciuromorpha; Aplodontiidae; Aplodontia	AplRuf_v1_BIUU		PVKS010026005.1:c29192-1 Aplodontia rufa isolate BS102 AprRuf_scaffold_51980; PVKS010046455.1:c13295-1 Aplodontia rufa isolate BS102 AprRuf_scaffold_92853, whole genome shotgun sequence; PVKS011049824.1:c214-1 Aplodontia rufa isolate BS102 AprRuf_scaffold_2105155; PVKS010092123.1:c3463-1 Aplodontia rufa isolate BS102 AprRuf_scaffold_184115; PVKS010036518.1 Aplodontia rufa isolate BS102 AprRuf_sca…		472	60	153	186	790	850	2511	Aplodontia rufa
Xerus inauris	South African ground squirrel	Euarchontoglires; Glires; Rodentia; Sciuromorpha; Sciuridae; Xerinae; Xerini; Xerus	XerIna_v1_BIUU		PVHX01013353.1; PVHX01028080.1; PVHX01008774.1;		472	60	153	186	790	850	2511	Xerus inauris
Ictidomys tridecemlineatus	thirteen-lined ground squirrel	Euarchontoglires; Glires; Rodentia; Sciuromorpha; Sciuridae; Xerinae; Marmotini; Ictidomys	SpeTri2.0	Gene ID: 101974873			472	60	153	186	790	850	2511	Ictidomys tridecemlineatus
Marmota flaviventris	yellow-bellied marmot	Euarchontoglires; Glires; Rodentia; Sciuromorpha; Sciuridae; Xerinae; Marmotini; Marmota	GSC_YBM_2.0 (GCF_003676075.2)	Gene ID: 114106848			472	60	153	186	790	850	2511	Marmota flaviventris
		Rodentia (Supermyomorpha)
Castor canadensis	American beaver	Euarchontoglires; Glires; Rodentia; Castorimorpha; Castoridae; Castor	C.can genome v1.0			NW_017878369.1; NW_017888096.1	472	60	153	186	790	850	2511	Castor canadensis
Dipodomys spectabilis (a)	Banner-tailed kangaroo rat	Euarchontoglires; Glires; Rodentia; Castorimorpha; Heteromyidae; Dipodomyinae; Dipodomys	GCF_019054845.1			NW_024871537.1	424	n.d.	153	186	796	904	2463	Dipodomys spectabilis (a)
Dipodomys spectabilis (b)	Banner-tailed kangaroo rat	Euarchontoglires; Glires; Rodentia; Castorimorpha; Heteromyidae; Dipodomyinae; Dipodomys	GCF_019054845.1			NW_024871584.1	424	n.d.	153	186	796	904	2463	Dipodomys spectabilis (b)
Nannospalax galili	Upper Galilee mountains blind mole rat	Euarchontoglires; Glires; Rodentia; Myomorpha; Muroidea; Spalacidae; Spalacinae; Nannospalax	S.galili_v1.0			NW_008359306.1	472	60	153	186	790	850	2511	Nannospalax galili
Sigmodon hispidus	hispid cotton rat	Euarchontoglires; Glires; Rodentia; Myomorpha; Muroidea; Cricetidae; Sigmodontinae; Sigmodon	SigHis_v1_BIUU		PVIH01022615.1		415	60	153	186	868	949	2631	Sigmodon hispidus
Microtus ochrogaster	prairie vole	Euarchontoglires; Glires; Rodentia; Myomorpha; Muroidea; Cricetidae; Arvicolinae; Microtus	MicOch1.0			NW_004949307.1	418	60	165	186	1417	880	3126	Microtus ochrogaster
Cricetulus griseus	Chinese hamster	Euarchontoglires; Glires; Rodentia; Myomorpha; Muroidea; Cricetidae; Cricetinae; Cricetulus	CriGri_1.0			NW_006882737.1	421	n.d.	153	186	1021	1045	2826	Cricetulus griseus
Peromyscus maniculatus	prairie deer mouse	Euarchontoglires; Glires; Rodentia; Myomorpha; Muroidea; Cricetidae; Neotominae; Peromyscus	Pman_1.0	Gene ID: 102911426			439	60	153	186	1792	979	3609	Peromyscus maniculatus
Mus musculus (C57BL/6)	house mouse	Euarchontoglires; Glires; Rodentia; Myomorpha; Muroidea; Muridae; Murinae; Mus; Mus	Maxeiner et al., 2020				415	60	177	186	982	1018	2838	Mus musculus (C57BL/6)
Mus musculus (CAST/Ei)	house mouse	Euarchontoglires; Glires; Rodentia; Myomorpha; Muroidea; Muridae; Murinae; Mus; Mus	Maxeiner et al., 2020				415	60	177	186	997	1045	2880	Mus musculus (CAST/Ei)
Sigmodon hispidus	hispid cotton rat	Euarchontoglires; Glires; Rodentia; Myomorpha; Muroidea; Cricetidae; Sigmodontinae; Sigmodon	SigHis_v1_BIUU		PVIH01022615.1 Sigmodon hispidus isolate US029 SigHis_scaffold_45177		415	60	153	186	868	949	2631	Sigmodon hispidus
Arvicola amphibius	Eurasian water vole	Euarchontoglires; Glires; Rodentia; Myomorpha; Muroidea; Cricetidae; Arvicolinae; Arvicola	mArvAmp1.2 (GCF_903992535.2)	Gene ID: 119805746		NW_024039914.1:c9000-1000 Arvicola amphibius unplaced genomic scaffold, mArvAmp1.1	412	60	159	186	1096	997	2910	Arvicola amphibius
Arvicanthis niloticus	African grass rat	Euarchontoglires; Glires; Rodentia; Myomorpha; Muroidea; Muridae; Murinae; Arvicanthis	GCF_011762505.1			NW_023044977.1:3219980-3247465 Arvicanthis niloticus isolate mArvNil1 chromosome Y unlocalized genomic scaffold, mArvNil1.pat.X SUPER_Y	439	60	153	186	907	1035	2780	Arvicanthis niloticus Y
Ondatra zibethicus	muskrat	Euarchontoglires; Glires; Rodentia; Myomorpha; Muroidea; Cricetidae; Arvicolinae; Ondatra			PVIU01025695.1		406	n.d.	144	186	1159	667	2562	Ondatra zibethicus
Meriones unguiculatus X	Mangolian gerbil	Euarchontoglires; Glires; Rodentia; Myomorpha; Muroidea; Muridae; Gerbillinae; Meriones	MerUng_v1_BIUU		VFHZ01026354.1	this paper	442	60	153	186	1063	925	2829	Meriones unguiculatus X
Meriones unguiculatus Y	Mangolian gerbil	Euarchontoglires; Glires; Rodentia; Myomorpha; Muroidea; Muridae; Gerbillinae; Meriones	MerUng_v1_BIUU		VFHZ01013942.1	this paper	442	60	153	186	1030	937	2808	Meriones unguiculatus Y
Rhombomys opimus	great gerbil	Euarchontoglires; Glires; Rodentia; Myomorpha; Muroidea; Muridae; Gerbillinae; Rhombomys	PMID 31971556		REGO01001328.1		610	60	153	186	1057	928	2994	Rhombomys opimus
		Primates
Macaca mulatta	Rhesus monkey	Euarchontoglires; Primates; Haplorrhini; Catarrhini; Cercopithecidae; Cercopithecinae; Macaca	Mmul_10 (GCF_003339765.1)	Gene ID: 106995148		XM_015126897.1	472	60	153	186	790	850	2511	Macaca mulatta
Rhinopithecus roxellana	golden snub-nosed monkey	Euarchontoglires; Primates; Haplorrhini; Catarrhini; Cercopithecidae; Colobinae; Rhinopithecus			VMRL01000020.1:c71618733-71351513 Rhinopithecus roxellana isolate Shanxi Qingling chromosome 7		472	60	153	186	790	850	2511	Rhinopithecus roxellana
Macaca fascicularis	crab-eating macaque	Euarchontoglires; Primates; Haplorrhini; Catarrhini; Cercopithecidae; Cercopithecinae; Macaca	Macaca_fascicularis_5.0 (GCF_000364345.1)	Gene ID: 102145911		XM_005592905.2	472	60	153	186	790	850	2511	Macaca fascicularis
Macaca nemestrina	pig-tailed macaque	Euarchontoglires; Primates; Haplorrhini; Catarrhini; Cercopithecidae; Cercopithecinae; Macaca	Mnem_1.0 (GCF_000956065.1)	Gene ID: 105478085		XM_011735049.2	472	60	153	186	790	850	2511	Macaca nemestrina
Cercocebus atys	sooty mangabey	Euarchontoglires; Primates; Haplorrhini; Catarrhini; Cercopithecidae; Cercopithecinae; Cercocebus	Caty_1.0 (GCF_000955945.1)	Gene ID: 105574751		XM_012035999.1	472	60	153	186	790	850	2511	Cercocebus atys
Mandrillus leucophaeus	drill	Euarchontoglires; Primates; Haplorrhini; Catarrhini; Cercopithecidae; Cercopithecinae; Mandrillus	Mleu.le_1.0 (GCF_000951045.1)	Gene ID: 105533623,		XM_011972099.1	472	60	153	186	790	850	2511	Mandrillus leucophaeus
Colobus angolensis palliates	Peter's Angolan colobus	Euarchontoglires; Primates; Haplorrhini; Catarrhini; Cercopithecidae; Colobinae; Colobus	Cang.pa_1.0 (GCF_000951035.1)	Gene ID: 105522891		XM_011957502.1	472	60	153	186	790	850	2511	Colobus angolensis palliates
Pongo abelii	Sumatran orangutan	Euarchontoglires; Primates; Haplorrhini; Catarrhini; Hominidae; Pongo	Susie_PABv2 (GCF_002880775.1)	Gene ID: 100173414		XM_024240870.1	472	60	153	186	790	850	2511	Pongo abelii
Nomascus leucogenys	northern white-cheeked gibbon	Euarchontoglires; Primates; Haplorrhini; Catarrhini; Hylobatidae; Nomascus	Asia_NLE_v1 (GCF_006542625.1)	Gene ID: 100600911			472	60	153	186	790	850	2511	Nomascus leucogenys
Gorilla gorilla	western gorilla	Euarchontoglires; Primates; Haplorrhini; Catarrhini; Hominidae; Gorilla	Kamilah_GGO_v0 (GCF_008122165.1)	Gene ID: 101131855		XM_004063748.2	472	60	153	186	790	850	2511	Gorilla gorilla
Homo sapiens	human	Euarchontoglires; Primates; Haplorrhini; Catarrhini; Hominidae; Homo	GRCh38.p13 (GCF_000001405.39)	Gene ID: 57502		XM_011545548.1	472	60	153	186	790	850	2511	Homo sapiens
Pan troglodytes	chimpanzee	Euarchontoglires; Primates; Haplorrhini; Catarrhini; Hominidae; Pan	Clint_PTRv2 (GCF_002880755.1)	Gene ID: 465474		XM_001139129.6	472	60	153	186	790	850	2511	Pan troglodytes
Aotus nancymaae	Ma's night monkey	Euarchontoglires; Primates; Haplorrhini; Platyrrhini; Aotidae; Aotus	Anan_2.0 (GCF_000952055.2)	Gene ID: 105704908		XM_012434423.2	472	60	153	186	790	850	2511	Aotus nancymaae
Callithrix jacchus	white-tufted-ear marmoset	Euarchontoglires; Primates; Haplorrhini; Platyrrhini; Cebidae; Callitrichinae; Callithrix; Callithrix	Callithrix_jacchus_cj1700_1.1 (GCF_009663435.1)	Gene ID: 118142794,		XM_035289169.1	472	60	153	186	790	850	2511	Callithrix jacchus
Otolemur garnettii	small-eared galago	Euarchontoglires; Primates; Strepsirrhini; Lorisiformes; Galagidae; Otolemur	OtoGar3 (GCF_000181295.1)	Gene ID: 100958918		XM_003793038.2	472	60	153	186	790	853	2514	Otolemur garnettii
Propithecus coquereli	Coquerel's sifaka	Euarchontoglires; Primates; Strepsirrhini; Lemuriformes; Indriidae; Propithecus	Pcoq_1.0 (GCF_000956105.1)	Gene ID: 105820349		XM_012656808.1	472	60	153	186	790	850	2511	Propithecus coquereli
Microcebus murinus	gray mouse lemur	Euarchontoglires; Primates; Strepsirrhini; Lemuriformes; Cheirogaleidae; Microcebus	Mmur_3.0 (GCF_000165445.2)	Gene ID: 105881033		XM_020285079.1	472	60	153	186	790	850	2511	Microcebus murinus
Carlito syrichta	Philippine tarsier	Euarchontoglires; Primates; Haplorrhini; Tarsiiformes; Tarsiidae; Carlito	Tarsius_syrichta-2.0.1 (GCF_000164805.1)	Gene ID: 103267842;			472	60	153	186	790	850	2511	Carlito syrichta
Macaca mulatta_Y	Rhesus monkey	Euarchontoglires; Primates; Haplorrhini; Catarrhini; Cercopithecidae; Cercopithecinae; Macaca	Mmul_10 (GCF_003339765.1)	Gene ID: 100270698		XM_015128590.2	472	60	153	186	790	850	2511	Macaca mulatta
Pan troglodytes_Y	chimpanzee	Euarchontoglires; Primates; Haplorrhini; Catarrhini; Hominidae; Pan	Clint_PTRv2 (GCF_002880755.1)	Gene ID: 449030		XM_009445747.3	472	60	153	186	790	850	2511	Pan troglodytes
Homo sapiens_Y	human	Euarchontoglires; Primates; Haplorrhini; Catarrhini; Hominidae; Homo	GRCh38.p13 (GCF_000001405.39)	Gene ID: 22829		XM_011531425.1	472	60	153	186	790	850	2511	Homo sapiens
Callithrix jacchus_Y	white-tufted-ear marmoset	Euarchontoglires; Primates; Haplorrhini; Platyrrhini; Cebidae; Callitrichinae; Callithrix; Callithrix	Callithrix_jacchus_cj1700_1.1 (GCF_009663435.1)			XM_035289883.1	472	60	153	186	790	850	2511	Callithrix jacchus
		Dermoptera
Galeopterus variegatus	Sunda flying lemur	Euarchontoglires; Dermoptera; Cynocephalidae; Galeopterus	G_variegatus-3.0.2 (GCF_000696425.1)	Gene ID: 103597738; Gene ID: 103597040			472	60	153	186	790	850	2511	Galeopterus variegatus
		Scandentia
Tupaia chinensis	Chinese tree shrew	Euarchontoglires; Scandentia; Tupaiidae; Tupaia	TupChi_1.0 (GCF_000334495.1)	Gene ID: 102492528			472	60	153	186	790	850	2511	Tupaia chinensis
Tupaia tana	large tree shrew	Euarchontoglires; Scandentia; Tupaiidae; Tupaia	TupTan_v1_BIUU			RJWV010067427.1 Tupaia tana isolate BS70 TupTan_flattened_line_134816; RJWV010007807.1 Tupaia tana isolate BS70 TupTan_flattened_line_15605; RJWV010110597.1:c5619-1 Tupaia tana isolate BS70 TupTan_flattened_line_221149; RJWV010166141.1:c3879-1 Tupaia tana isolate BS70 TupTan_flattened_line_332233; RJWV010091483.1 Tupaia tana isolate BS70 TupTan_flattened_line_182923	472	60	153	186	790	850	2511	Tupaia tana
		Lagomorpha
Sylvilagus bachmani	brush rabbit	Euarchontoglires; Glires; Lagomorpha; Leporidae; Sylvilagus	Sylvilagus_bachmani_HiC			JADBBT010007810.1 Sylvilagus bachmani isolate Sample2420 HiC_scaffold_7810; JADBBT010000017.1:48816000-48835000 Sylvilagus bachmani isolate Sample2420 chromosome 17	436	60	153	186	793	928	2556	Sylvilagus bachmani
Oryctolagus cuniculus		Euarchontoglires; Glires; Lagomorpha; Leporidae; Oryctolagus	OryCun3.0			JABWOR010002745.1:c63000-44000 Oryctolagus cuniculus cuniculus isolate A946 hic_contig_2745	451	60	153	186	793	931	2574	Oryctolagus cuniculus
Lepus timidus	Mountain hare	Euarchontoglires; Glires; Lagomorpha; Leporidae; Lepus	CIBIO-ISEM_LeTim_1.1			VUAX01000139.1:50159000-50178000 Lepus timidus isolate LTM.BIO.3104 chromosome 17	454	60	153	186	793	928	2574	Lepus timidus
Lepus americanus	snowshoe hare	Euarchontoglires; Glires; Lagomorpha; Leporidae; Lepus	LepAme_v1_BIUU			PVJM010086588.1 Lepus americanus isolate BS55 LepAme_scaffold_173108	451	60	153	186	793	928	2571	Lepus americanus
This spreadsheet summerizes is listing all mentioned species with their respective taxonomic name (column A), their English name (column B, if applicable) and taxonomic classification (column C). Genome Assembly (column D) and Reference Sequences (columns E, F, and G) inform about the availability of sequences. All information was retrieved from the respective databases from NCBI (GenBank). The R…

## Sheet: collection of gerbil sequences
	Promoter	exon 1a	intron 1a	exon 1b	intron 1b	exon 1c	intron 1c	exon 3	intron 3	exon 4	intron 4	exon 5	intron 5	exon 6	intron 6	exon 7	downstream
Y sequences	NHTI01023250.1	NHTI01023250.1	NHTI01023250.1	NHTI01023250.1	NHTI01023250.1	NHTI01023250.1			NHTI01056679.1	NHTI01056679.1	NHTI01056679.1
	NW_018680989.1	NW_018680989.1	NW_018680989.1	NW_018680989.1	NW_018680989.1	NW_018680989.1
	ID 110544248	ID 110544248	ID 110544248	ID 110544248	ID 110544248	ID 110544248
	NW_018668494.1	NW_018668494.1	NW_018668494.1	NW_018668494.1	NW_018668494.1	NW_018668494.1	NW_018668494.1	NW_018668494.1	NW_018668494.1	NW_018668494.1	NW_018668494.1	NW_018668494.1	NW_018668494.1	NW_018668494.1	NW_018668494.1	NW_018668494.1	NW_018668494.1
	PVJK01010839.1	PVJK01010839.1	PVJK01010839.1	PVJK01010839.1	PVJK01010839.1	PVJK01010839.1	PVJK01010839.1	PVJK01010839.1	PVJK01010839.1	PVJK01010839.1	PVJK01010839.1	PVJK01010839.1	PVJK01010839.1	PVJK01010839.1	PVJK01010839.1	PVJK01010839.1	PVJK01010839.1
	VFHZ01013942.1	VFHZ01013942.1	VFHZ01013942.1	VFHZ01013942.1	VFHZ01013942.1	VFHZ01013942.1	VFHZ01013942.1	VFHZ01013942.1	VFHZ01013942.1	VFHZ01013942.1	VFHZ01013942.1	VFHZ01013942.1	VFHZ01013942.1	VFHZ01013942.1	VFHZ01013942.1	VFHZ01013942.1	VFHZ01013942.1
X sequences			PVJK01043009.1	PVJK01043009.1	PVJK01043009.1	PVJK01043009.1	PVJK01043009.1	PVJK01043009.1	PVJK01043009.1, PVJK01064101.1	PVJK01064101.1	PVJK01064101.1	PVJK01064101.1	PVJK01064101.1		PVJK01041140.1	PVJK01041140.1	PVJK01041140.1
	NW_018681227.1	NW_018681227.1	NW_018681227.1	NW_018681227.1	NW_018681227.1	NW_018681227.1							NW_018715639.1	NW_018715639.1	NW_018715639.1
	ID 110544262	ID 110544262	ID 110544262	ID 110544262	ID 110544262	ID 110544262							ID 110544876	ID 110544876	ID 110544876
	NHTI01023250.1	NHTI01023250.1	NHTI01023250.1	NHTI01023250.1	NHTI01023250.1	NHTI01023250.1, NHTI01029567.1	NHTI01029567.1	NHTI01029567.1	NHTI01029567.1	NHTI01029567.1	NHTI01029567.1, NHTI01041465.1	NHTI01041465.1	NHTI01057900.1	NHTI01041465.1, NHTI01057900.1	NHTI01057900.1, NHTI01028414.1	NHTI01028414.1	NHTI01028414.1
	NHTI01023488.1	NHTI01023488.1	NHTI01023488.1	NHTI01023488.1	NHTI01023488.1	NHTI01023488.1
						VFHZ01216329.1	VFHZ01216329.1
	VFHZ01026354.1	VFHZ01026354.1	VFHZ01026354.1	VFHZ01026354.1	VFHZ01026354.1	VFHZ01026354.1	VFHZ01026354.1	VFHZ01026354.1	VFHZ01026354.1	VFHZ01026354.1	VFHZ01026354.1	VFHZ01026354.1	VFHZ01026354.1	VFHZ01026354.1	VFHZ01026354.1	VFHZ01026354.1	VFHZ01026354.1
Y sequences	length (bases)				X sequences	length (bases)			PVJK	PVJK01000000	2019-01-16	Meriones unguiculatus isolate US013, whole genome shotgun sequencing project
ID 110544248	4686				ID 110544262	4589						The 200 mammals project: sequencing genomes by a novel cost-effective method, yielding a high resolution annotation of the cost-effective method, yielding a high resolution annotation of the
NHTI01010755.1	29573				ID 110544876	1338
NHTI01023250.1	4686				NHTI01023250.1	4686			NHTI	NHTI01000000	2017-06-21	Meriones unguiculatus strain 243, whole genome shotgun sequencing project
NHTI01056679.1	1371				NHTI01023488.1	4589						De Novo Sequencing and Initial Annotation of the Mongolian Gerbil
NW_018668494.1	29573				NHTI01029567.1	3153
NW_018680989.1	4686				NHTI01041465.1	1973			VFHZ	VFHZ01000000	2019-08-30	Meriones unguiculatus isolate EAM2014, whole genome shotgun sequencing project
PVJK01010839.1	52520				NHTI01057900.1	1338						De novo assembly of the Mongolian gerbil genome and transcriptome
VFHZ01013942.1	127847				NHTI010579001	3349
					NW_018681227.1	4589
					NW_018715639.1	1338
					PVJK01041140.1	5719
					PVJK01043009.1	5090
					PVJK01064101.1	1982
					VFHZ01026354.1	199775
					VFHZ01216329.1	324
