# Supplementary material for: Of Humans and Gerbils— Independent Diversification of Neuroligin-4 Into X- and Y-Specific Genes in Primates and Rodents
Source: Front Mol Neurosci. 2022 Mar 30;15:838262. doi: 10.3389/fnmol.2022.838262 (PMC9005811; doi:10.3389/fnmol.2022.838262)
Supplement: Supplementary file 5 [file Data_Sheet_5.xlsx]

## Sheet: Tabelle1
Species	GC	GC3	Size in kilobases
Aotus nancymaae	53.44	67.62	251.98
Aplodontia rufa	56.94	77.54	fragmented
Arvicanthis niloticus	74.68	95.63	8.195
Arvicola amphibius	72.58	93.09	6.183
Callithrix jacchus (X chr.)	53.12	66.67	245.824
Callithrix jacchus (Y chr.)	51.05	62.49	218.297
Carlito syrichta	49.54	56.63	218.904
Castor canadensis	55.7	71.8	fragmented
Cavia porcellus	55.5	74.2	274
Cercocebus atys	52.48	65.35	261.804
Chinchilla lanigera	54.5	71.3	305
Colobus angolensis palliates	52.36	64.99	262.801
Cricetulus griseus	73.3	98.2	11.338
Ctenodactylus gundi	58.19	80.52	154.027
Ctenomys sociabilis	58.11	81.24	fragmented
Dasyprocta punctata	56.05	75.47	fragmented
Dinomys branickii	53.56	69	fragmented
Dipodomys spectabilis a	68.29	92.94	48.121
Dipodomys spectabilis b	68.21	92.94	44.826
Equus caballus (X chr.)	49.5	56.87	219.409
Equus caballus (Y chr.)	48.06	53.98	208.74
Erethizon dorsatum	52.88	67.1	fragmented
Fukomys darmarensis	58.9	81.4	257
Galeopterus variegatus	50.77	60.33	298.333
Glis glis	63.04	89.38	fragmented
Gorilla gorilla	52.44	65.23	261.519
Graphiurus murinus	63.97	91.09	fragmented
Heterocephalus glaber	56.5	76.3	277
Homo sapiens (X chr.)	52.9	66.5	259
Homo sapiens (Y chr.)	51.3	63.8	219
Hystrix brachyura	55.7	74.47	280.553
Ictidomys tridecemlineatus	62.5	91.6	113
Lepus americanus	68.68	86.01	7.257
Lepus timidus	68.68	86.13	7.34
Macaca fascicularis	52.4	65.23	264.202
Macaca mulatta (X chr.)	52.4	65.23	257.697
Macaca mulatta (Y chr.)	52.4	65.23	238.271
Macaca nemestrina	52.44	65.23	265.022
Mandrillus leucophaeus	52.48	65.35	262.595
Marmota flaviventris	61.64	90.44	139.929
Meriones unguiculatus (X chr.)	69.42	79	10.578
Meriones unguiculatus (Y chr.)	67.66	76.18	10.775
Mesocricetus auratus	74.7	85.2	4.7
Microcebus murinus	59.09	83.09	277.291
Microtus ochrogaster	74	89.3	7.5
Mus musculus (C57BL/6)	75.2	96.8	18
Muscardinus avellanarius	68.45	95.7	fragmented
Myocastor coypus	61.4	88.65	fragmented
Nannospalax galili	52.5	65.6	266
Nomascus leucogenys	52.6	65.95	259.661
Octodon degus	58.4	81.4	338
Ondatra zibethicus	71.7	86.9	5.2
Oryctolagus cuniculus	69.07	85.78	7.29
Otolemur garnettii	57.83	79.71	268.983
Pan troglodytes (X chr.)	52.8	66.19	261.111
Pan troglodytes (Y chr.)	51.85	64.04	198.661
Peromyscus maniculatus	70.2	87.4	15
Petromus typicus	62.08	90.08	fragmented
Pongo abelii	52.6	65.83	257.598
Propithecus coquereli	56.94	77.66	244.072
Rhinopithecus roxellana (7 chr.)	52.4	65.23	267.221
Sigmodon hispidus	71	94.5	9.26
Sylvilagus bachmani	69.6	87.68	fragmented
Thryonomys swinderianus	61.79	88.35	fragmented
Tupaia chinensis	60.29	86.26	312.843
Tupaia tana	60.73	87.81	fragmented
Xerus inauris	57.46	79.45	fragmented
